# Supplementary material for: SARS-CoV-2 Spike triggers barrier dysfunction and vascular leak via integrins and TGF-β signaling
Source: Nat Commun. 2022 Dec 9;13:7630. doi: 10.1038/s41467-022-34910-5 (PMC9734751; doi:10.1038/s41467-022-34910-5)
Supplement: Supplementary file 4 — source data [file 41467_2022_34910_MOESM4_ESM.zip]

Archive with 3 entries (3 files):
- Compiled P-values.xlsx
- source data.xlsx
- WB_raw.pdf
