# Supplementary material for: SARS-CoV-2 Spike triggers barrier dysfunction and vascular leak via integrins and TGF-β signaling
Source: Nat Commun. 2022 Dec 9;13:7630. doi: 10.1038/s41467-022-34910-5 (PMC9734751; doi:10.1038/s41467-022-34910-5)
Supplement: Supplementary file 4 — source data [file 41467_2022_34910_MOESM4_ESM.zip › Compiled P-values.xlsx]

## Sheet: Figure 1
P-Values
Figure 1B	Comparisons	Symbol	P-value
HPMEC	untreated vs. NS1 at 6 hpt	***	0.0002
	untreated vs. S at 24 hpt	**	0.0016
Figure 1C	Comparisons	Symbol	P-value
HPMEC	untreated vs. VEGF	***	0.0008
	untreated vs. Spike 2.5 ug/ml	ns	0.133
	untreated vs. Spike 5 ug/ml	*	0.0456
	untreated vs. Spike 10 ug/ml	***	<0.0001
	untreated vs. Spike 20 ug/ml	***	<0.0001
HPMEC/ACE2	untreated vs. VEGF	***	<0.0001
	untreated vs. Spike 2.5 ug/ml	ns	0.059
	untreated vs. Spike 5 ug/ml	***	0.0002
	untreated vs. Spike 10 ug/ml	***	<0.0001
	untreated vs. Spike 20 ug/ml	***	<0.0001
Figure 1D	Comparisons	Symbol	P-value
HPMEC	untreated vs. VSV-bald	ns	0.9414
	untreated vs. VSV-G	ns	0.9847
	untreated vs. VSV-S 1:100	ns	0.0571
	untreated vs. VSV-S 1:60	***	<0.0001
	untreated vs. VSV-S 1:30	***	<0.0001
HPMEC/ACE2	untreated vs. VSV-bald	ns	>0.9999
	untreated vs. VSV-G	ns	0.9898
	untreated vs. VSV-S 1:100	ns	0.1327
	untreated vs. VSV-S 1:60	***	<0.0001
	untreated vs. VSV-S 1:30	***	<0.0001
Figure 1E	Comparisons	Symbol	P-value
HPMEC	untreated vs. 5	ns	0.2885
	untreated vs. 10	**	0.0035
	untreated vs. 25	***	0.0001
Figure 1F	Comparisons	Symbol	P-value
HPMEC	untreated vs. Spike	**	0.0013
	untreated vs. RBD	**	0.0094
Figure 1G	Comparisons	Symbol	P-value
HPMEC	untreated vs. S	***	0.0002
	untreated vs. antibodies	ns	0.7821
	untreated vs. antibodies + S	ns	0.9994
HPMEC/ACE2	untreated vs. S	***	<0.0001
	untreated vs. antibodies	ns	0.9732
	untreated vs. antibodies + S	ns	0.3891

## Sheet: Figure 2
P-Values
Figure 2C	Comparisons	Symbol	P-value
Sialic Acid HPMEC	untreated vs. S	**	0.0043
Heparan Sulfate HPMEC	untreated vs. S	***	<0.0001
Hyaluronic Acid HPMEC	untreated vs. S	*	0.0159
Chondroitin Sulfate HPMEC	untreated vs. S	*	0.0231
Figure 2D	Comparisons	Symbol	P-value
Hyaluronidase HPMEC	untreated vs. S	ns	0.4585
Neuriminidase HPMEC	untreated vs. S	***	0.0006
Figure 2G	Comparisons	Symbol	P-value
Sialic Acid Calu-3	untreated vs. S	*	0.0168
Heparan Sulfate Calu-3	untreated vs. S	*	0.0126
Hyaluronic Acid Calu-3	untreated vs. S	**	0.004
Chondroitin Sulfate Calu-3	untreated vs. S	*	0.0166
Figure 2H	Comparisons	Symbol	P-value
Hyaluronidase Calu-3	untreated vs. S	ns	0.0649
Neuriminidase Calu-3	untreated vs. S	*	0.0477

## Sheet: Figure 3
P-Values
Figure 3B	Comparisons	Symbol	P-value
BackID	PBS vs. DENV NS1	*	0.0271
BackID	PBS vs. S 10 ug	***	<0.0001
BackID	PBS vs. S 25 ug	**	0.0022
Figure 3D	Comparisons	Symbol	P-value
Lung	OVA vs. S	***	0.0002
Figure 3F	Comparisons	Symbol	P-value
Spleen	OVA vs. S	**	0.0076
Figure 3H	Comparisons	Symbol	P-value
Small Intestine	OVA vs. S	**	0.0047
Figure 3L	Comparisons	Symbol	P-value
Dextran-680 infection	Mock vs. 2e3 pfu	***	0.0009
Dextran-680 infection	Mock vs. 2e4 pfu	***	0.0004
Dextran-680 infection	2e3 pfu vs. 2e4 pfu	*	0.0286

## Sheet: Figure 4
P-Values
Figure 4A	Comparisons	Symbol	P-value
HPMEC	untreated vs. heparin	ns	0.966
	untreated vs. spike	***	<0.0001
	untreated vs. spike + heparin	**	0.0015
HPMEC/ACE2	untreated vs. heparin	ns	0.9133
	untreated vs. spike	***	0.0004
	untreated vs. spike + heparin	ns	0.3335
Figure 4B	Comparisons	Symbol	P-value
HPMEC	untreated vs. S	***	<0.0001
	untreated vs. S + hya.	ns	0.8848
	untreated vs. S + hep.	ns	0.2632
	untreated vs. S + neu.	***	0.0002
	untreated vs. S + chon.	ns	0.8848
Figure 4D	Comparisons	Symbol	P-value
HPMEC	S only vs. S + hya.	*	0.0187
	S only vs. S + hep.	*	0.033
Figure 4F	Comparisons	Symbol	P-value
HPMEC	NTG-1 un vs. NTG-1 S	*	0.0215
	NTG-2 un vs. NTG-2 S	*	0.0172
	SLC35B2-1 un vs. SLC35B2-1 S	ns	0.997
	SLC35B2-2 un vs. SLC35B2-2 S	ns	0.9884
	XYLT2-1 un vs. XYLT2-1 S	ns	0.64
	XYLT2-2 un vs. XYLT2-2 S	ns	0.2444
Figure 4G	Comparisons	Symbol	P-value
HPMEC	NTG un vs. NTG S	**	0.0039
	HPSE-1 un vs. HPSE-1 S	ns	0.1521
	HPSE-2 un vs. HPSE-2 S	**	0.0042
	MMP9-1 un vs. MMP9-1 S	ns	0.1971
	MMP9-2 un vs. MMP9-2 S	ns	0.118
	ADAM17-1 un vs. ADAM17-1 S	ns	0.3698
	ADAM17-2 un vs. ADAM17-2 S	***	<0.0001
	CTSL-1 un vs. CTSL-1 S	**	0.0023
	CTSL-2 un vs. CTSL-2 S	*	0.038
	IL6R-1 un vs. IL6R-1 S	**	0.0016
	IL6R-2 un vs. IL6R-2 S	*	0.0123

## Sheet: Figure 6
P-Values
Figure 6A	Comparisons	Symbol	P-value
HPMEC	S vs. S + ATN-161 0.1 uM	****	<0.0001
	S vs. S + ATN-161 1 uM	****	<0.0001
	S vs. S + ATN-161 10 uM	****	<0.0001
HPMEC/ACE2	S vs. S + ATN-161 0.1 uM	****	<0.0001
	S vs. S + ATN-161 1 uM	****	<0.0001
	S vs. S + ATN-161 10 uM	****	<0.0001
Figure 6B	Comparisons	Symbol	P-value
HPMEC	S vs. S + ATN-161 0.1 uM	ns	0.101
	S vs. S + ATN-161 1 uM	**	0.0031
	S vs. S + ATN-161 10 uM	**	0.0015
Figure 6D	Comparisons	Symbol	P-value
BACKID	PBS vs. Spike	***	0.0002
	ATN-161 vs. Spike	***	0.0009
	ATN-161 vs. Spike + ATN-161	ns	0.0588
	Spike vs. Spike + ATN-161	*	0.0108
Figure 6E	Comparisons	Symbol	P-value
HPMEC	untreated vs. RGD	**	0.0022
	untreated vs. KGD	ns	0.858
	untreated vs. DRG	ns	0.9506
HPMEC/ACE2	untreated vs. RGD	***	0.0002
	untreated vs. KGD	ns	0.8452
	untreated vs. DRG	ns	0.5842
Figure 6F	Comparisons	Symbol	P-value
HPMEC	untreated vs. S	***	<0.0001
	untreated vs. RGD	**	0.0093
	untreated vs. KGD	ns	0.9993
	untreated vs. DRG	ns	0.9987
Figure 6H	Comparisons	Symbol	P-value
BACKID	PBS vs. S	**	0.0076
	PBS vs. RGD 1 ug	**	0.0055
Figure 6J	Comparisons	Symbol	P-value
HPMEC	NTG-1 un vs. NTG-1 + S	***	0.0007
	NTG-2 un vs. NTG-2 + S	***	<0.0001
	ITGA5-1 un vs. ITGA5-1 + S	ns	0.5734
	ITGA5-2 un vs. ITGA5-2 + S	ns	0.8867
	ITGB1-1 un vs. ITGB1-1 + S	ns	0.5033
	ITGB1-2 un vs. ITGB1-2 + S	ns	0.2857
Figure 6K	Comparisons	Symbol	P-value
HPMEC	NTG-1 un vs. NTG-1 + S	***	<0.0001
	NTG-2 un vs. NTG-2 + S	***	<0.0001
	ITGA5-1 un vs. ITGA5-1 + S	**	0.0059
	ITGA5-2 un vs. ITGA5-2 + S	**	0.001
	ITGB1-1 un vs. ITGB1-1 + S	ns	0.2459
	ITGB1-2 un vs. ITGB1-2 + S	ns	0.6027
Figure 6M	Comparisons	Symbol	P-value
SARS-Cov-2	PBS vs. MA10 + PBS	***	0.0002
	MA10 + PBS vs. MA10 + ATG-161	**	0.0066

## Sheet: Figure 7
P-Values
Figure 7A	Comparisons	Symbol	P-value
HPMEC	media vs. HPMEC	***	<0.0001
	media vs. HPMEC + S	***	<0.0001
	HPMEC vs. HPMEC + S	***	0.0002
Figure 7B	Comparisons	Symbol	P-value
HPMEC	untreated vs. TGFB 0.5 ng/mL	**	0.006
	untreated vs. TGFB 5 ng/mL	***	<0.0001
	untreated vs. TGFB 10 ng/mL	***	<0.0001
HPMEC/ACE2	untreated vs. TGFB 0.5 ng/mL	ns	0.0731
	untreated vs. TGFB 5 ng/mL	***	0.0001
	untreated vs. TGFB 10 ng/mL	***	<0.0001
Figure 7C	Comparisons	Symbol	P-value
HPMEC	Spike vs. Spike + anti-tgfbr 20 ug/ml	ns	0.9667
	Spike vs. Spike + anti-tgfbr 40 ug/ml	**	0.002
HPMEC/ACE2	Spike vs. Spike + anti-tgfbr 20 ug/ml	ns	0.1543
	Spike vs. Spike + anti-tgfbr 40 ug/ml	**	0.0019
Figure 7D	Comparisons	Symbol	P-value
HPMEC	untreated vs. S	***	<0.0001
	untreated vs. S + SB431542	*	0.0207
HPMEC/ACE2	untreated vs. S	***	0.0002
	untreated vs. S + SB431542	ns	0.9989
Figure 7E	Comparisons	Symbol	P-value
HPMEC	S vs. S + SB431542	***	<0.0001
Figure 7G	Comparisons	Symbol	P-value
BACKID	PBS vs. S	**	0.0065
	SB431542 vs. S + SB431542	ns	0.0724
	S vs. S + SB431542	*	0.0444
Figure 7I	Comparisons	Symbol	P-value
HPMEC	NTG-1 un vs. NTG-1 + S	***	0.001
	NTG-2 un vs. NTG-2 + S	**	0.0011
	TGFBR-1 un vs. TGFBR-1 + S	ns	0.9988
	TGFBR-2 un vs. TGFBR-2 + S	ns	>0.9999
Figure 7J	Comparisons	Symbol	P-value
HPMEC	NTG-1 un vs. NTG-1 + S	***	<0.0001
	NTG-2 un vs. NTG-2 + S	***	0.0005
	TGFBR-1 un vs. TGFBR-1 + S	ns	0.3627
	TGFBR-2 un vs. TGFBR-2 + S	ns	0.1322

## Sheet: Supplementary Figures
P-Values
Figure S1H	Comparisons	Symbol	P-value
Spike	untreated vs. Cov2 S	***	<0.0001
	untreated vs. 229E S	ns	>0.9999
	untreated vs. OC43 S	ns	>0.9999
RBD	untreated vs. Cov2 S	**	0.0048
	untreated vs. 229E S	ns	0.9992
	untreated vs. OC43 S	ns	>0.9999
Figure S2B	Comparisons	Symbol	P-value
HPMEC	NTG-1 un vs. NTG-1 + S	*	0.0134
	NTG-2 un vs. NTG-2 + S	**	0.0041
	ACE2-1 un vs. ACE2-1 + S	*	0.0205
	ACE2-2 un vs. ACE2-2 + S	*	0.0114
Figure S2D	Comparisons	Symbol	P-value
HPMEC	untreated vs. S-wuhan	**	0.0031
	untreated vs. S-alpha	**	0.0033
	untreated vs. S-beta	***	0.0001
	untreated vs. S-gamma	***	0.0006
	untreated vs. S-delta	**	0.0089
	untreated vs. S-omicron	***	0.0007
Figure S2F	Comparisons	Symbol	P-value
HPMEC	untreated vs. S	***	0.0007
	untreated vs. SARS-CoV-2	***	0.0003
Figure S4C	Comparisons	Symbol	P-value
HPMEC	NTG VS. SLC35B2-1	***	<0.0001
	NTG VS. SLC35B2-2	*	0.0241
	NTG VS. XYLT2-1	**	0.0015
	NTG VS. XYLT2-2	***	<0.0001
Figure S7A	Comparisons	Symbol	P-value
HPMEC	media vs. S + rabbit IgG 40 ug/mL	**	0.0014
HPMEC/ACE2	media vs. S + rabbit IgG 40 ug/mL	***	0.0004
