# Supplementary material for: SARS-CoV-2 Spike triggers barrier dysfunction and vascular leak via integrins and TGF-β signaling
Source: Nat Commun. 2022 Dec 9;13:7630. doi: 10.1038/s41467-022-34910-5 (PMC9734751; doi:10.1038/s41467-022-34910-5)
Supplement: Supplementary file 4 — source data [file 41467_2022_34910_MOESM4_ESM.zip › source data.xlsx]

## Sheet: Figure 1
1B
hours-post treatment	Untreated HPMECs			SARS-CoV-2 S (10 ug/mL)			DENV-2 NS1 (10 ug/mL)			VEGF (50 ng/mL)			TGF-ß (5 ng/mL)
0	1	1	1	0.99	1	1.01	0.96	0.98	1.04	0.99	1.01	0.99	0.99	1.04	1
3	1	1	1	1.02	1	0.99	0.9	0.9	0.87	0.99	0.93	1	0.91	0.93	0.98
6	1	1	1	0.99	0.98	0.95	0.7	0.75	0.77	1.01	0.98	0.92	1.01	1.04	0.99
24	1	1	1	0.77	0.85	0.77	0.96	0.99	0.96	0.85	0.86	0.81	0.85	0.83	0.72
48	1	1	1	1	1.01	1.01	1	1.01	0.99	0.98	1	0.99	1	0.98	0.98
	n=1	n=2	n=3	n=1	n=2	n=3	n=1	n=2	n=3	n=1	n=2	n=3	n=1	n=2	n=3
1C
	untreated				VEFG (50 ng/mL)				S (2.5 ug/ml)				S (5 ug/ml)				S (10 ug/ml)				S (20 ug/ml)
HPMEC	1	1	1	1	0.88	0.9	0.81	0.77	0.93	0.89	0.93	0.92	0.86	0.95	0.9	0.89	0.82	0.87	0.78	0.74	0.84	0.78	0.73	0.72
HPMEC hACE2	1	1	1	1	0.78	0.86	0.75	0.8	0.92	0.9	0.92	0.98	0.87	0.87	0.83	0.9	0.84	0.79	0.77	0.8	0.75	0.71	0.76	0.79
	n=1	n=2	n=3	n=4	n=1	n=2	n=3	n=4	n=1	n=2	n=3	n=4	n=1	n=2	n=3	n=4	n=1	n=2	n=3	n=4	n=1	n=2	n=3	n=4
1D
	untreated				VSV-bald (1:30)				VSV-G (1:30)				VSV-S(1:100)				VSV-S(1:60)				VSV-S(1:30)
HPMEC	1	1	1	1	1.06	1.07	1.01	0.97	1.06	1.04	1.01	0.97	0.91	0.88	0.9	0.93	0.68	0.77	0.71	0.72	0.77	0.73	0.6	0.74
HPMEC hACE2	1	1	1	1	1.01	0.98	1	1	1.01	0.98	1.06	1.04	0.91	0.88	0.91	0.9	0.85	0.83	0.67	0.65	0.65	0.76	0.76	0.64
	n=1	n=2	n=3	n=4	n=1	n=2	n=3	n=4	n=1	n=2	n=3	n=4	n=1	n=2	n=3	n=4	n=1	n=2	n=3	n=4	n=1	n=2	n=3	n=4
1E
	untreated			RBD-5 ug/ml			RBD-10 ug/ml			RBD-25 ug/ml
HPMEC	1	1	1	0.93	0.94	0.96	0.79	0.85	0.9	0.72	0.73	0.8
	n=1	n=2	n=3	n=1	n=2	n=3	n=1	n=2	n=3	n=1	n=2	n=3
1F
untreated			Spike (10 ug/mL)			RBD (10 ug/mL)
1	1	1	0.52	0.7	0.5	0.8	0.62	0.72
n=1	n=2	n=3	n=1	n=2	n=3	n=1	n=2	n=3
1G
	untreated			SARS-CoV-2 S (10 ug/mL)			Anti-S CR & 1A9			SARS-CoV-2 S (10 ug/mL) + Anti-S CR & 1A9
HPMEC	1	1	1	0.84	0.78	0.72	1.04	1.04	1	1	1.02	0.97
HPMEC hACE2	1	1	1	0.79	0.74	0.77	1	1.03	0.99	0.98	0.99	0.95
	n=1	n=2	n=3	n=1	n=2	n=3	n=1	n=2	n=3	n=1	n=2	n=3

## Sheet: Figure 2
2C
	Sialic Acid				Heparan Sulfate				Hyaluronic Acid				Chondroitin Sulfate
untreated	100	100	100		100	100	100		100	100	100		100	100	100	100
Spike (10 ug/ml)	53.958	64.8595	36.4925		68.7432	61.8944	62.9496		77.0633	40.3748	52.3166		82.1534	79.0921	37.1766	74.5957
	n=1	n=2	n=3		n=1	n=2	n=3		n=1	n=2	n=3		n=1	n=2	n=3	n=4
2D
	Hyaluronidase			Neuraminidase
untreated	100	100	100	100	100	100
Spike (10 ug/ml)	223.828	94.2255	290.893	124.326	123.161	122.318
	n=1	n=2	n=3	n=1	n=2	n=3
2G
sialic acid un	sialic acid S	heparan sulfate un	heparan sulfate S	hyaluronic acid un	hyaluronic acid S	chondroitin sulfate un	chondriotin sulfate S
100	46.084	100	73.4872	100	54.3177	100	66.4507	n=1
100	77.7503	100	62.4321	100	55.9314	100	67.7837	n=2
100	66.389	100	83.9111	100	27.937	100	86.9615	n=3
2H
Hyaluronidase un	Hyaluronidase S	Neuraminidase un	Neuraminidase S
100	170.194	100	209.627	n=1
100	290.893	100	253.747	n=2
100	158.962	100	133.645	n=3

## Sheet: Figure 3
3B	RAW MFI from Dextran-680
PBS	NS1 (15 g)	SARS-CoV-2 Spike (10 g)	SARS-CoV-2 Spike (25 g)	mouse
4290000	6590000	6550000	8080000	1
3030000	3990000	6060000	8320000	2
1530000	8040000	5000000	7870000	3
1740000	4490000	5270000	6180000	4
3300000	6480000	3440000	11700000	5
2440000		5720000		6
2420000		3570000		7
2210000		5390000		8
2360000		6480000		9
2960000		5640000		10
3430000		9980000		11
3530000		1990000		12
2880000		1690000		13
2890000		3030000		14
883000		4050000		15
476000		2200000		16
1120000		2310000		17
1740000		4500000		18
1550000		3560000		19
1580000		3250000		20
2810000		3270000		21
1440000		4380000		22
2630000		6870000		23
2060000		7220000		24
3610000				25
3040000				26
3580000				27
3D
OVA	SARS-CoV-2 Spike
1610000	2520000	n=1
2580000	4230000	n=2
1460000	3360000	n=3
2190000	3790000	n=4
2400000	3640000	n=5
1620000	3530000	n=6
RAW MFI from Dextran 680
3F
OVA	SARS-CoV-2 Spike
3000000	3170000	n=1
2750000	5240000	n=2
3080000	4460000	n=3
3000000	4220000	n=4
2750000	3860000	n=5
3080000	4620000	n=6
RAW MFI from Dextran 680
3H
OVA	SARS-CoV-2 Spike
1220000	1550000	n=1
1340000	1600000	n=2
1150000	1400000	n=3
1660000	1820000	n=4
1510000	1980000	n=5
RAW MFI from Dextran 680
3L
Mock	2e3 PFU	2e4 PFU
2400000	5350000	5110000	n=1
2640000	4760000	5930000	n=2
2600000	3700000	7850000	n=3
1900000	3960000	5540000	n=4
3100000	4100000		n=5
RAW MFI from Dextran 680

## Sheet: Figure 4
4A
	untreated			HEP (10 ug/mL)			SARS-CoV-2 S (10 ug/mL)			SARS-CoV-2 S (10 ug/mL) + HEP (10 ug/mL)
HPMEC	1	1	1	0.98	1	1	0.85	0.81	0.86	0.89	0.92	0.93
HPMEC hACE2	1	1	1	1	1.02	1.03	0.82	0.84	0.77	0.92	0.93	1.01
	n=1	n=2	n=3	n=1	n=2	n=3	n=1	n=2	n=3	n=1	n=2	n=3
4B/S4A
	untreated			S			Heparin Lyase I/III			Heparin Lyase I/III + S			Hyaluronidase			Hyaluronidase + S			Neuraminidase			Neuraminidase + S			Chondroitinase			Chondroitinase + S
HPMEC	1	1	1	0.84	0.85	0.8	1	0.98	1.01	0.91	0.89	1.04	1.02	1	1.01	1.05	1	1.03	1	0.99	1.03	0.85	0.84	0.88	1.01	1	1.03	1	1.03	1.05
	n=1	n=2	n=3	n=1	n=2	n=3	n=1	n=2	n=3	n=1	n=2	n=3	n=1	n=2	n=3	n=1	n=2	n=3	n=1	n=2	n=3	n=1	n=2	n=3	n=1	n=2	n=3	n=1	n=2	n=3
4D
	Untreated			Hyaluronidase			Heparin Lyase I/III
untreated	100	100	100	100	100	100	100	100	100
Spike (10 ug/ml)	19.8768	36.0713	33.091	60.7337	71.6807	96.5511	70.8888	52.6497	104.309
	n=1	n=2	n=3	n=1	n=2	n=3	n=1	n=2	n=3
4F
NTG-1 un	NTG-1 S	NTG-2 un	NTG-2 S	SLC35B2-1 un	SLC35B2-1 S	SLC35B2-2 un	SLC35B2-2 S	XYLT2-1 un	XYLT2-1 S	XYLT2-2 un	XYLT2-2 S
100	40.3321	100	35.3539	100	42.9905	100	142.174	100	53.6943	100	59.9296	n=1
100	24.517	100	26.515	100	137.83	100	137.83	100	78.1679	100	36.8356	n=2
100	46.6812	100	45.1307	100	73.2429	100	74.317	100	69.8097	100	71.2993	n=3
4G
	NTG-1			NTG-2			HPSE KO-1			HSPE KO-2			MMP9 KO-1			MMP9 KO-2			ADAM17 KO-1			ADAM17 KO-2			CTSL KO-1			CTSL KO-2			IL6R KO-1			IL6R KO-2
untreated	100	100	100	100	100	100	100	100	100	100	100	100	100	100	100	100	100	100	100	100	100	100	100	100	100	100	100	100	100	100	100	100	100	100	100	100
Spike (10 ug/ml)	61.1027	32.2657	31.251	63.7878	59.2375	33.3988	97.2615	77.3073	45.3899	76.9567	85.8352	85.6499	107.091	36.9233	60.3581	84.682	89.9677	49.3043	127.774	134.313	84.875	72.3021	71.0188	72.022	62.5659	65.7301	46.1477	81.4605	26.7552	44.1169	66.7596	49.7889	47.9946	71.0036	45.2701	71.3636
	n=1	n=2	n=3	n=1	n=2	n=3	n=1	n=2	n=3	n=1	n=2	n=3	n=1	n=2	n=3	n=1	n=2	n=3	n=1	n=2	n=3	n=1	n=2	n=3	n=1	n=2	n=3	n=1	n=2	n=3	n=1	n=2	n=3	n=1	n=2	n=3

## Sheet: Figure 6
6A/S6A
	untreated			SARS-CoV-2 S (10 ug/mL)			ATN 161 (0.1 uM) +SARS-COV-2 S (10 ug/mL)			ATN 161 (1 uM) +SARS-COV-2 S (10 ug/mL)			ATN 161 (10 uM) +SARS-COV-2 S (10 ug/mL)			ATN 161 (0.1 uM)			ATN 161 (1 uM)			ATN 161 (10 uM)
HPMEC	1	1	1	0.78	0.82	0.76	0.86	0.88	0.9	0.9	0.93	0.93	1.03	0.96	1.01	0.99	0.99	1.02	0.98	1	0.99	1	0.98	0.96
HPMEC hACE2	1	1	1	0.74	0.77	0.76	0.83	0.89	0.94	0.93	0.95	1.03	1.02	1.01	1.03	1	1	1.03	0.98	1.01	1.01	0.99	1	1.01
	n=1	n=2	n=3	n=1	n=2	n=3	n=1	n=2	n=3	n=1	n=2	n=3	n=1	n=2	n=3	n=1	n=2	n=3	n=1	n=2	n=3	n=1	n=2	n=3
6B
	Water				0.1uM ATN-161					1uM ATN-161					10uM ATN-161
untreated	100	100	100	100	100	100	100	100	100	100	100	100	100	100	100	100	100
Spike (10 ug/ml)	66.1584	48.4343	35.4738	40.1707	70.5948	66.8342	59.1063	59.1155	75.4418	92.7467	72.6605	69.4587	69.1917	75.0949	108.431	64.4964	98.9849
	n=1	n=2	n=3	n=4	n=1	n=2	n=3	n=4	n=5	n=1	n=2	n=3	n=4	n=5	n=3	n=4	n=5
6D
PBS	ATN-161	Spike	Spike + ATN-161
1890000	4230000	8950000	3260000	n=1
2470000	4010000	12400000	10600000	n=2
3600000	5690000	10500000	10100000	n=3
3990000	5850000	16100000	14500000	n=4
2110000	5850000	8530000	7160000	n=5
3470000	3060000	7570000	3850000	n=6
4800000	5640000	11800000	6570000	n=7
6E
	untreated			RGD (0.4 uM)			KGD (0.4 uM)			DRG (0.4 uM)
HPMEC	1	1	1	0.87	0.85	0.85	1.06	1.01	0.99	1.07	0.99	0.98
HPMEC hACE2	1	1	1	0.84	0.82	0.84	1.01	1.05	0.99	1.07	1	1.01
	n=1	n=2	n=3	n=1	n=2	n=3	n=1	n=2	n=3	n=1	n=2	n=3
6F			s
Untreated	Spike	RGD	KGD	DRG
100	53.7069	57.9917	92.6463	109.596	n=1
100	54.0851	63.7244	98.7766	87.1217	n=2
100	35.4738	88.3913	113.769	109.295	n=3
100	40.1707				n=4
100	56.9522				n=5
6H
PBS	15 g Spike	0.4 M RGD	1 M RGD
5420000	7600000	9560000	9220000	n=1
2810000	8460000	4540000	12900000	n=2
3970000	7660000	8630000	8810000	n=3
6480000	8050000	4270000	9090000	n=4
6J
	NTG 1			NTG 2			ITG5 1			ITG5 2			ITG1 1			ITG1 2
Untreated	1	1	1	1	1	1	0.91	0.84	0.98	0.72	0.83	0.93	1.02	0.79	0.96	1.07	1.01	0.95
SARS-CoV-2 S (10 ug/mL)	0.77	0.84	0.81	0.82	0.8	0.8	0.9	0.77	0.94	0.74	0.76	0.94	0.92	0.69	0.93	0.89	1.03	0.9
	n=1	n=2	n=3	n=1	n=2	n=3	n=1	n=2	n=3	n=1	n=2	n=3	n=1	n=2	n=3	n=1	n=2	n=3
6K
NTG-1 un	NTG-1 S	NTG-2 un	NTG-2 S	ITGA5-1 un	ITGA5-1 S	ITGA5-2 un	ITGA5-2 S	ITGB1-1 un	ITGB1-1 S	ITGB1-2 un	ITGB1-2 S
100	67.2103	100	55.5358	100	60.5332	100	74.1825	100	98.9042	100	89.4718
100	63.6321	100	66.9478	100	75.1219	100	57.8031	100	88.7849	100	78.4235
100	59.7555	100	61.3583	100	89.2684	100	80.8611	100	76.9526	100	86.0376
6M
Vehicle + Mock	ATN-161 + Mock	Vehicle + 2e4 PFU	ATN-161 + 2e4 PFU
1200000	2960000	4040000	1160000
313000	865000	5020000	4090000
1040000	1680000	4400000	1390000
1800000	1340000	4780000	3970000
1860000	955000	5410000	975000

## Sheet: Figure 7
7A
Media only	248.766	308.063	242.302	243.475
Cells + media	399.081	551.6	499.428	503.589	491.143	494.589
Cells + Media + SARS-CoV-2 S (10ug/mL)	662.75	626.754	627.51	640.433
	n=1	n=2	n=3	n=4	n=5	n=6
7B
	untreated			TGFß (0.5 ng/mL)			TGFß (5 ng/mL)			TGFß (10 ng/mL)
HPMEC	1	1	1	0.86	0.86	0.87	0.72	0.69	0.8	0.61	0.64	0.69
HPMEC hACE2	1	1	1	0.92	0.92	0.93	0.8	0.75	0.77	0.68	0.7	0.59
	n=1	n=2	n=3	n=1	n=2	n=3	n=1	n=2	n=3	n=1	n=2	n=3
7C/S7A
	untreated			Anti-TGFR (20 ug/mL)			Anti-TGF-R (40 ug/mL)			SARS-CoV-2 S (10 ug/mL)			S + anti-TGFR (20ug/ml)			S + anti-TGFR (40ug/ml)			Rabit IgG control (40 ug/mL)			S + rabbit IgG (40 ug/ml)
HPMEC	1	1	1	0.96	0.98	1.01	1	0.98	1.01	0.85	0.7	0.74	0.79	0.78	0.83	0.99	0.95	0.91	1.09	1.01	0.96	0.84	0.83	0.75
HPMEC hACE2	1	1	1	1.06	0.94	1	0.97	0.98	1.01	0.83	0.78	0.76	0.91	0.85	0.89	0.95	0.91	1.02	0.94	0.95	1.04	0.83	0.8	0.78
	n=1	n=2	n=3	n=1	n=2	n=3	n=1	n=2	n=3	n=1	n=2	n=3	n=1	n=2	n=3	n=1	n=2	n=3	n=1	n=2	n=3	n=1	n=2	n=3
7D/S7B
	untreated			S only			S + SB431542			SB431542
HPMEC	1	1	1	0.83	0.82	0.82	0.96	0.98	0.97	1.04	1.01	0.97
HPMEC hACE2	1	1	1	0.85	0.82	0.77	1.02	1.01	0.98	1.03	1.02	1
	n=1	n=2	n=3	n=1	n=2	n=3	n=1	n=2	n=3	n=1	n=2	n=3
7E
untreated	S	SB431542	SB431542 + S
100	67.2614	100	89.6997	n=1
100	56.9073	100	86.6359	n=2
100	66.5316	100	89.5268	n=3
7G
PBS	TGFB Inhibitor 1uM	Spike 15ug	Spike+Inhibitor
2730000	3130000	6580000	3580000	n=1
7330000	6630000	10900000	17400000	n=2
9770000	4520000	13900000	12700000	n=3
10000000	11600000	24300000	11300000	n=4
5850000	5110000	13600000	5440000	n=5
11400000	8590000	22600000	12500000	n=6
10700000	5760000	23500000	10200000	n=7
7100000	5760000	14000000	6720000	n=8
7I
	NTG 1			NTG 2			TGF 1			TGF 2
Untreated	1	1	1	1	1	1	0.9	0.97	0.9	0.95	1.07	1.02
SARS-CoV-2 S (10 ug/mL)	0.77	0.79	0.86	0.84	0.78	0.81	0.93	1	0.9	0.93	1.04	1.03
	n=1	n=2	n=3	n=1	n=2	n=3	n=1	n=2	n=3	n=1	n=2	n=3
7J
NTG-1 un	NTG-1 S	NTG-2 un	NTG-2 S	TGFBR KO-1 un	TGFBR KO-1 S	TGFBR KO-2 un	TGFBR KO-2 S
100	61.1027	100	63.7878	100	97.2891	100	79.9707
100	32.2657	100	59.2375	100	79.8934	100	76.6817
100	31.251	100	33.3988	100	66.8226	100	71.3703

## Sheet: Supplementary Figures
S1B
	HPMEC			HPMEC/ACE2			Calu-3
0	2.49969	2.80003	2.49969	2.59988	2.80003	2.66652	3.19866	2.57171	2.80003
24	1.66652	0	1.66652	3.49969	3.80003	3.66652	4	3.57171	3.49969
48	0	0	0	5	5.39967	5	6.49969	6.39967	6.80003
	n=1	n=2	n=3	n=1	n=2	n=3	n=1	n=2	n=3
S1H
un	cov2 s	cov2 rbd	229e s	229e rbd	oc43 s	oc43 rbd
1	0.74	0.81	1.06	1.03	0.96	1.03	n=1
1	0.72	0.88	0.95	1.01	1.01	0.99	n=2
1	0.82	0.89	0.99	1	1.01	1	n=3
S2B
NTG-1 un	NTG-1 S	NTG-2 un	NTG-2 S	ACE2 KO-1 un	ACE2 KO-1 S	ACE2 KO-2 un	ACE2 KO-2 S
100	40.3321	100	35.3539	100	29.3057	100	36.6003	n=1
100	24.517	100	26.515	100	47.2528	100	21.3147	n=2
S2D
Untreated	WA S	Alpha S	Beta S	Gamma S	Delta S	Omicron S
100	52.8971	61.9952	45.8428	63.2999	64.0391	57.1389	n=1
100	81.23	68.1315	57.8476	66.1885	71.9266	56.4909	n=2
100	67.6003	72.4866	62.2574	53.0819	77.4432	70.8	n=3
S2F
untreated	Spike	SARS-CoV-2 MOI 5
100	67.5909	59.8596	n=1
100	65.8885	50.8091	n=2
100	46.2879	49.3747	n=3
S3B
OVA	SARS-CoV-2 Spike
60400000	69900000	n=1
65300000	68000000	n=2
56800000	62800000	n=3
50200000	62000000	n=4
65000000	73000000	n=5
75500000	69300000	n=6
S3D
OVA	SARS-CoV-2 Spike
166000	113000	n=1
227000	166000	n=2
211000	203000	n=3
S4C
NT	SLC35B2-1	SLC35B2-2	XYLT2-1	XYLT2-2
100	25.431	68.9599	32.6508	52.8531	n=1
100	37.8521	72.9805	34.0389	53.3852	n=2
100	42.7367	107.263	21.1998	68.5164	n=3
100	46.3436	59.987	87.9264	32.1987	n=4
100					n=5
100					n=6
